# Supplementary material for: Accounting for the climate benefit of temporary carbon storage in nature
Source: Nat Commun. 2023 Sep 7;14:5485. doi: 10.1038/s41467-023-41242-5 (PMC10485027; doi:10.1038/s41467-023-41242-5)
Supplement: Supplementary file 2 — Source Data [file 41467_2023_41242_MOESM2_ESM.xlsx]

## Sheet: README
Legend	key
Permanent (amount of stored carbon increased throughout simulation)	permanent1
Permanent (increased until 2050, then maintained in storage)	permanent2
Temporary (increased until 2050, then re-emitted)	temporary2050
Temporary (increased until 2037, then re-emitted)	temporary2035
Baseline (no additional carbon storage)	baseline

## Sheet: Fig1
Fig1a							Fig 1b
year	baseline	permanent1	permanent2	temporary2050	temporary2035		year	baseline	permanent1	permanent2	temporary2050	temporary2035
2021	3845.68	3845.68	3845.68	3845.68	3845.68		2021	26049	26049	26049	26049	26049
2022	3809.78	809.78	809.78	809.78	809.78		2022	29859	26859	26859	26859	26859
2023	3773.88	773.885	773.885	773.885	773.885		2023	33633	27633	27633	27633	27633
2024	3737.99	737.99	737.99	737.99	737.99		2024	37371	28371	28371	28371	28371
2025	3702.1	702.095	702.095	702.095	702.095		2025	41073	29073	29073	29073	29073
2026	3666.2	666.2	666.2	666.2	666.2		2026	44739	29739	29739	29739	29739
2027	3630.31	630.305	630.305	630.305	630.305		2027	48369	30369	30369	30369	30369
2028	3594.41	594.41	594.41	594.41	594.41		2028	51964	30964	30964	30964	30964
2029	3558.52	558.515	558.515	558.515	558.515		2029	55522	31522	31522	31522	31522
2030	3522.62	522.62	522.62	522.62	522.62		2030	59045	32045	32045	32045	32045
2031	3486.99	486.99	486.99	486.99	486.99		2031	62532	32532	32532	32532	32532
2032	3451.36	451.36	451.36	451.36	451.36		2032	65983	32983	32983	32983	32983
2033	3415.73	415.729	415.729	415.729	415.729		2033	69399	33399	33399	33399	33399
2034	3380.1	380.099	380.099	380.099	380.099		2034	72779	33779	33779	33779	33779
2035	3344.47	344.468	344.468	344.468	344.468		2035	76124	34124	34124	34124	34124
2036	3308.84	308.837	308.837	308.837	308.837		2036	79432	34432	34432	34432	34432
2037	3273.21	273.207	273.207	273.207	273.207		2037	82706	34706	34706	34706	34706
2038	3237.58	237.577	237.577	237.577	6237.58		2038	85943	34943	34943	34943	40943
2039	3201.95	201.946	201.946	201.946	6201.95		2039	89145	35145	35145	35145	47145
2040	3166.32	166.316	166.316	166.316	6166.32		2040	92311	35311	35311	35311	53311
2041	3139.34	139.337	139.337	139.337	6139.34		2041	95451	35451	35451	35451	59451
2042	3112.36	112.359	112.359	112.359	6112.36		2042	98563	35563	35563	35563	65563
2043	3085.38	85.3813	85.3813	85.3813	6085.38		2043	101649	35649	35649	35649	71649
2044	3058.4	58.4032	58.4032	58.4032	6058.4		2044	104707	35707	35707	35707	77707
2045	3031.42	31.425	31.425	31.425	6031.42		2045	107738	35738	35738	35738	83738
2046	3004.45	4.44683	4.44683	4.44683	6004.45		2046	110743	35743	35743	35743	89743
2047	2977.47	-22.5313	-22.5313	0	5977.47		2047	113720	35720	35720	35743	95720
2048	2950.49	-49.5093	-49.5093	0	5950.49		2048	116671	35671	35671	35743	101671
2049	2923.51	-76.4874	-76.4874	0	5923.51		2049	119594	35594	35594	35743	107594
2050	2896.53	-103.466	-103.466	0	5896.53		2050	122491	35491	35491	35743	113491
2051	2922.57	-77.4317	2922.57	0	5922.57		2051	125413	35413	38413	35743	119413
2052	2948.6	-51.3976	2948.6	0	5948.6		2052	128362	35362	41362	35743	125362
2053	2974.64	-25.3636	2974.64	0	5974.64		2053	131337	35337	44337	35743	131337
2054	3000.67	0.670274	3000.67	0.670274	3000.67		2054	134337	35337	47337	35743	134337
2055	3026.7	26.7042	3026.7	26.7042	3026.7		2055	137364	35364	50364	35770	137364
2056	3052.74	52.7383	3052.74	52.7383	3052.74		2056	140417	35417	53417	35823	140417
2057	3078.77	78.7722	3078.77	78.7722	3078.77		2057	143495	35495	56495	35902	143495
2058	3104.81	104.806	3104.81	104.806	3104.81		2058	146600	35600	59600	36006	146600
2059	3130.84	130.84	3130.84	130.84	3130.84		2059	149731	35731	62731	36137	149731
2060	3156.87	156.874	3156.87	156.874	3156.87		2060	152888	35888	65888	36294	152888
2061	3147.82	147.82	3147.82	147.82	3147.82		2061	156036	36036	69036	36442	156036
2062	3138.77	138.766	3138.77	138.766	3138.77		2062	159175	36175	72175	36581	159175
2063	3129.71	129.712	3129.71	129.712	3129.71		2063	162304	36304	75304	36710	162304
2064	3120.66	120.658	3120.66	120.658	3120.66		2064	165425	36425	78425	36831	165425
2065	3111.6	111.604	3111.6	111.604	3111.6		2065	168537	36537	81537	36943	168537
2066	3102.55	102.55	3102.55	102.55	3102.55		2066	171639	36639	84639	37045	171639
2067	3093.5	93.4952	3093.5	93.4952	3093.5		2067	174733	36733	87733	37139	174733
2068	3084.44	84.4411	3084.44	84.4411	3084.44		2068	177817	36817	90817	37223	177817
2069	3075.39	75.3871	3075.39	75.3871	3075.39		2069	180892	36892	93892	37299	180892
2070	3066.33	66.333	3066.33	66.333	3066.33		2070	183959	36959	96959	37365	183959
2071	3046.4	46.3991	3046.4	46.3991	3046.4		2071	187005	37005	100005	37411	187005
2072	3026.47	26.465	3026.47	26.465	3026.47		2072	190032	37032	103032	37438	190032
2073	3006.53	6.53115	3006.53	6.53115	3006.53		2073	193038	37038	106038	37444	193038
2074	2986.6	-13.4027	2986.6	0	2986.6		2074	196025	37025	109025	37444	196025
2075	2966.66	-33.3366	2966.66	0	2966.66		2075	198991	36991	111991	37444	198991
2076	2946.73	-53.2705	2946.73	0	2946.73		2076	201938	36938	114938	37444	201938
2077	2926.8	-73.2043	2926.8	0	2926.8		2077	204865	36865	117865	37444	204865
2078	2906.86	-93.1384	2906.86	0	2906.86		2078	207772	36772	120772	37444	207772
2079	2886.93	-113.072	2886.93	0	2886.93		2079	210659	36659	123659	37444	210659
2080	2866.99	-133.006	2866.99	0	2866.99		2080	213526	36526	126526	37444	213526
2081	2852.57	-147.434	2852.57	0	2852.57		2081	216378	36378	129378	37444	216378
2082	2838.14	-161.863	2838.14	0	2838.14		2082	219216	36216	132216	37444	219216
2083	2823.71	-176.291	2823.71	0	2823.71		2083	222040	36040	135040	37444	222040
2084	2809.28	-190.72	2809.28	0	2809.28		2084	224849	35849	137849	37444	224849
2085	2794.85	-205.148	2794.85	0	2794.85		2085	227644	35644	140644	37444	227644
2086	2780.42	-219.576	2780.42	0	2780.42		2086	230425	35425	143425	37444	230425
2087	2766	-234.005	2766	0	2766		2087	233191	35191	146191	37444	233191
2088	2751.57	-248.433	2751.57	0	2751.57		2088	235942	34942	148942	37444	235942
2089	2737.14	-262.861	2737.14	0	2737.14		2089	238679	34679	151679	37444	238679
2090	2722.71	-277.29	2722.71	0	2722.71		2090	241402	34402	154402	37444	241402
2091	2721.79	-278.209	2721.79	0	2721.79		2091	244124	34124	157124	37444	244124
2092	2720.87	-279.129	2720.87	0	2720.87		2092	246845	33845	159845	37444	246845
2093	2719.95	-280.049	2719.95	0	2719.95		2093	249565	33565	162565	37444	249565
2094	2719.03	-280.968	2719.03	0	2719.03		2094	252284	33284	165284	37444	252284
2095	2718.11	-281.888	2718.11	0	2718.11		2095	255002	33002	168002	37444	255002
2096	2717.19	-282.807	2717.19	0	2717.19		2096	257719	32719	170719	37444	257719
2097	2716.27	-283.727	2716.27	0	2716.27		2097	260435	32435	173435	37444	260435
2098	2715.35	-284.646	2715.35	0	2715.35		2098	263151	32151	176151	37444	263151
2099	2714.43	-285.566	2714.43	0	2714.43		2099	265865	31865	178865	37444	265865
2100	2713.51	-286.486	2713.51	0	2713.51		2100	268579	31579	181579	37444	268579
2101	2659.24	-340.756	2659.24	0	2659.24		2101	271238	31238	184238	37444	271238
2102	2604.97	-395.026	2604.97	0	2604.97		2102	273843	30843	186843	37444	273843
2103	2550.7	-449.296	2550.7	0	2550.7		2103	276394	30394	189394	37444	276394
2104	2496.43	-503.567	2496.43	0	2496.43		2104	278890	29890	191890	37444	278890
2105	2442.16	-557.837	2442.16	0	2442.16		2105	281332	29332	194332	37444	281332
2106	2387.89	-612.107	2387.89	0	2387.89		2106	283720	28720	196720	37444	283720
2107	2333.62	-666.378	2333.62	0	2333.62		2107	286054	28054	199054	37444	286054
2108	2279.35	-720.648	2279.35	0	2279.35		2108	288333	27333	201333	37444	288333
2109	2225.08	-774.918	2225.08	0	2225.08		2109	290558	26558	203558	37444	290558
2110	2170.81	-829.189	2170.81	0	2170.81		2110	292729	25729	205729	37444	292729
2111	2116.54	-883.459	2116.54	0	2116.54		2111	294845	24845	207845	37444	294845
2112	2062.27	-937.729	2062.27	0	2062.27		2112	296908	23908	209908	37444	296908
2113	2008	-991.999	2008	0	2008		2113	298916	22916	211916	37444	298916
2114	1953.73	-1046.27	1953.73	0	1953.73		2114	300869	21869	213869	37444	300869
2115	1899.46	-1100.54	1899.46	0	1899.46		2115	302769	20769	215769	37444	302769
2116	1845.19	-1154.81	1845.19	0	1845.19		2116	304614	19614	217614	37444	304614
2117	1790.92	-1209.08	1790.92	0	1790.92		2117	306405	18405	219405	37444	306405
2118	1736.65	-1263.35	1736.65	0	1736.65		2118	308142	17142	221142	37444	308142
2119	1682.38	-1317.62	1682.38	0	1682.38		2119	309824	15824	222824	37444	309824
2120	1628.11	-1371.89	1628.11	0	1628.11		2120	311452	14452	224452	37444	311452

## Sheet: Fig2
Fig 2a						Fig 2b						Fig 2c							Fig 2d
year	permanent1	permanent2	temporary2050	temporary2037		year	permanent1	permanent2	temporary2050	temporary2037		year	baseline	permanent1	permanent2	temporary2050	temporary2037		year	baseline	permanent1	permanent2	temporary2050	temporary2037
2021	0	0	0	0		2021	0	0	-0.00107574	0		2021	1.11487	1.11487	1.11487	1.11391	0.983765		2021	0.983845	0.983765	0.983765	0.98269	0.983765
2022	1.47945	1.47945	1.47945	1.47945		2022	-0.000123024	0	-4.95911e-05	0		2022	1.1393	1.13918	1.13918	1.13799	1.01027		2022	1.01016	1.01027	1.01027	1.01022	1.01027
2023	5.95891	5.95891	5.95891	5.95891		2023	-0.000317574	0	-5.72205e-05	0		2023	1.16703	1.16671	1.16671	1.16722	1.04085		2023	1.03974	1.04085	1.04085	1.04079	1.04085
2024	13.4384	13.4384	13.4384	13.4384		2024	-0.000411034	0	-0.000564575	0		2024	1.1916	1.19119	1.19119	1.19132	1.07159		2024	1.06938	1.07159	1.07159	1.07102	1.07159
2025	23.9178	23.9178	23.9178	23.9178		2025	-0.00315094	0	-0.00182438	0		2025	1.22043	1.21727	1.21727	1.21818	1.09396		2025	1.08985	1.09396	1.09396	1.09213	1.09396
2026	37.3973	37.3973	37.3973	37.3973		2026	-0.00324345	0	-0.000968933	0		2026	1.24488	1.24164	1.24164	1.2425	1.11487		2026	1.10925	1.11487	1.11487	1.11391	1.11487
2027	53.8767	53.8767	53.8767	53.8767		2027	-0.0043335	-0.000123024	-0.00131321	-0.000123024		2027	1.27002	1.26568	1.26568	1.26683	1.13918		2027	1.13178	1.13918	1.13918	1.13799	1.13918
2028	73.3562	73.3562	73.3562	73.3562		2028	-0.00577927	-0.000317574	0.000190735	-0.000317574		2028	1.29501	1.28923	1.28923	1.28966	1.16671		2028	1.15832	1.16671	1.16671	1.16722	1.16671
2029	95.8356	95.8356	95.8356	95.8356		2029	-0.0061779	-0.000411034	-0.000285149	-0.000411034		2029	1.31803	1.31185	1.31185	1.31176	1.19119		2029	1.18047	1.19119	1.19119	1.19132	1.19119
2030	121.315	121.315	121.315	121.315		2030	-0.00621986	-0.00315094	-0.00224972	-0.00315094		2030	1.33968	1.33346	1.33346	1.33224	1.21727		2030	1.20486	1.21727	1.21727	1.21818	1.21727
2031	149.795	149.795	149.795	149.795		2031	-0.00975132	-0.00324345	-0.00237656	-0.00324345		2031	1.36277	1.35302	1.35302	1.3527	1.24164		2031	1.22918	1.24164	1.24164	1.2425	1.24164
2032	181.274	181.274	181.274	181.274		2032	-0.0114346	-0.0043335	-0.00318813	-0.0043335		2032	1.38088	1.36945	1.36945	1.36937	1.26568		2032	1.25237	1.26568	1.26568	1.26683	1.26568
2033	215.753	215.753	215.753	215.753		2033	-0.013423	-0.00577927	-0.00535583	-0.00577927		2033	1.39662	1.3832	1.3832	1.38399	1.28923		2033	1.27575	1.28923	1.28923	1.28966	1.28923
2034	253.233	253.233	253.233	253.233		2034	-0.0137377	-0.0061779	-0.0062685	-0.0061779		2034	1.40857	1.39483	1.39483	1.39577	1.31185		2034	1.29817	1.31185	1.31185	1.31176	1.31185
2035	293.712	293.712	293.712	293.712		2035	-0.0154486	-0.00621986	-0.00743103	-0.00621986		2035	1.42058	1.40513	1.40513	1.40629	1.33346		2035	1.32039	1.33346	1.33346	1.33224	1.33346
2036	337.192	337.192	337.192	337.192		2036	-0.0169926	-0.00975132	-0.0100708	-0.00975132		2036	1.43184	1.41485	1.41485	1.41468	1.35302		2036	1.34563	1.35302	1.35302	1.3527	1.35302
2037	383.671	383.671	383.671	383.671		2037	-0.0169764	-0.0114346	-0.0115061	-0.0114346		2037	1.4386	1.42162	1.42162	1.4226	1.36945		2037	1.36694	1.36945	1.36945	1.36937	1.36945
2038	433.151	433.151	430.192	430.192		2038	-0.0192051	-0.013423	-0.0126305	-0.013423		2038	1.44651	1.42731	1.42731	1.42873	1.3832		2038	1.38859	1.3832	1.3832	1.38399	1.3832
2039	485.63	485.63	473.712	474.892		2039	-0.0226955	-0.0137377	-0.0128002	-0.0137377		2039	1.45374	1.43105	1.43105	1.43282	1.39483		2039	1.40849	1.39483	1.39483	1.39577	1.39483
2040	541.11	541.11	514.233	518.985		2040	-0.022809	-0.0154486	-0.0142927	-0.0154486		2040	1.45794	1.43513	1.43513	1.43672	1.40513		2040	1.42638	1.40513	1.40513	1.40629	1.40513
2041	599.589	599.589	551.753	562.474		2041	-0.0249186	-0.0169926	-0.0171595	-0.0169926		2041	1.46349	1.43858	1.43858	1.43957	1.41485		2041	1.44596	1.41485	1.41485	1.41468	1.41485
2042	661.069	661.069	586.274	605.369		2042	-0.0251188	-0.0169764	-0.0159941	-0.0169764		2042	1.46478	1.43966	1.43966	1.43964	1.42162		2042	1.46076	1.42162	1.42162	1.4226	1.42162
2043	725.548	725.548	617.795	647.679		2043	-0.0271854	-0.0192051	-0.017787	-0.0190649		2043	1.46705	1.43987	1.43987	1.44032	1.42745		2043	1.47907	1.42731	1.42731	1.42873	1.42745
2044	793.027	793.027	646.315	689.412		2044	-0.0281773	-0.0226955	-0.0209284	-0.020957		2044	1.46735	1.43917	1.43917	1.43964	1.43289		2044	1.49572	1.43105	1.43105	1.43282	1.43279
2045	863.507	863.507	671.836	730.578		2045	-0.0280714	-0.022809	-0.0212173	-0.0191097		2045	1.46616	1.43809	1.43809	1.43856	1.43859		2045	1.51028	1.43513	1.43513	1.43672	1.43883
2046	936.986	936.986	694.356	771.185		2046	-0.0312967	-0.0249186	-0.0239277	-0.0189943		2046	1.46481	1.43352	1.43352	1.43563	1.44318		2046	1.52616	1.43858	1.43858	1.43957	1.4445
2047	1013.45	1013.47	713.877	811.243		2047	-0.033288	-0.0251188	-0.0251408	-0.0178776		2047	1.46303	1.42974	1.42969	1.43098	1.44359		2047	1.53948	1.43966	1.43966	1.43964	1.44691
2048	1092.89	1092.95	730.397	850.76		2048	-0.0346279	-0.0271854	-0.0267305	-0.0177822		2048	1.46145	1.42682	1.42691	1.42792	1.44559		2048	1.55227	1.43987	1.43987	1.44032	1.44927
2049	1175.26	1175.42	743.918	889.744		2049	-0.038352	-0.0281773	-0.0277147	-0.0160818		2049	1.45941	1.42105	1.42074	1.42334	1.44616		2049	1.56345	1.43917	1.43917	1.43964	1.45127
2050	1260.54	1260.9	754.438	928.205		2050	-0.0404072	-0.0280714	-0.0276041	-0.0134077		2050	1.45597	1.41556	1.41526	1.41785	1.44555		2050	1.57464	1.43809	1.43809	1.43856	1.45276
2051	1348.73	1347.9	761.959	966.177		2051	-0.0413494	-0.0312967	-0.0291777	-0.013628		2051	1.45164	1.41029	1.41099	1.41264	1.44273		2051	1.58549	1.43352	1.43352	1.43563	1.45118
2052	1439.85	1434.9	766.48	1003.72		2052	-0.0434122	-0.0333385	-0.0320501	-0.0131226		2052	1.44832	1.40491	1.40572	1.40739	1.44244		2052	1.5942	1.42974	1.42969	1.43098	1.44991
2053	1533.94	1521.9	768	1040.65		2053	-0.0440788	-0.0345364	-0.033535	-0.0125751		2053	1.444	1.39993	1.40103	1.40342	1.4401		2053	1.6043	1.42682	1.42691	1.42792	1.44888
2054	1631.01	1608.9	768	1076.78		2054	-0.0460825	-0.0386629	-0.036068	-0.0121813		2054	1.43922	1.39313	1.39516	1.39779	1.43728		2054	1.61152	1.42105	1.42074	1.42334	1.44723
2055	1731.08	1695.9	768	1112.17		2055	-0.0475903	-0.0407095	-0.0381212	-0.0104389		2055	1.43485	1.38726	1.39056	1.3941	1.43308		2055	1.61985	1.41556	1.41526	1.41785	1.44553
2056	1834.16	1782.9	768	1146.87		2056	-0.0476589	-0.0406532	-0.0390015	-0.00875568		2056	1.4291	1.38145	1.38599	1.38987	1.43057		2056	1.62829	1.41029	1.41099	1.41264	1.44288
2057	1940.23	1869.9	768	1180.96		2057	-0.0513687	-0.0425978	-0.0409307	-0.00761795		2057	1.42459	1.37322	1.37927	1.38465	1.42621		2057	1.63331	1.40491	1.40572	1.40739	1.4407
2058	2049.3	1956.9	768	1214.49		2058	-0.05194	-0.0429792	-0.0405827	-0.00684738		2058	1.41955	1.36761	1.37506	1.38014	1.42243		2058	1.6402	1.39993	1.40103	1.40342	1.43716
2059	2161.38	2043.9	768	1247.52		2059	-0.0525618	-0.0440588	-0.0414238	-0.00561237		2059	1.41371	1.36115	1.36974	1.37543	1.41746		2059	1.64797	1.39313	1.39516	1.39779	1.4336
2060	2276.45	2130.9	768	1280.12		2060	-0.0554371	-0.0442858	-0.0407505	-0.0043745		2060	1.40884	1.3534	1.36415	1.3718	1.41385		2060	1.65441	1.38726	1.39056	1.3941	1.43047
2061	2394.52	2217.9	768	1312.33		2061	-0.0564375	-0.0431147	-0.0392351	-0.00230694		2061	1.40325	1.34681	1.3593	1.36654	1.40959		2061	1.6608	1.38145	1.38599	1.38987	1.4268
2062	2515.6	2304.9	768	1344.18		2062	-0.0573025	-0.0453234	-0.0399437	-0.00222778		2062	1.39709	1.33979	1.35294	1.3613	1.40461		2062	1.66352	1.37322	1.37927	1.38465	1.42237
2063	2639.67	2391.9	768	1375.7		2063	-0.0590076	-0.044486	-0.0394058	-0.0021553		2063	1.39282	1.33381	1.34778	1.35832	1.40033		2063	1.67097	1.36761	1.37506	1.38014	1.41739
2064	2766.74	2478.9	768	1406.91		2064	-0.0602312	-0.0439692	-0.0382786	-0.000934601		2064	1.38744	1.32721	1.34211	1.35318	1.39495		2064	1.67551	1.36115	1.36974	1.37543	1.41278
2065	2896.82	2565.9	768	1437.83		2065	-0.0612249	-0.0446854	-0.0370388	-0.000745773		2065	1.3817	1.32047	1.33783	1.34854	1.3905		2065	1.67883	1.3534	1.36415	1.3718	1.40809
2066	3029.89	2652.9	768	1468.5		2066	-0.0634594	-0.0439434	-0.036705	-0.000393867		2066	1.37754	1.31408	1.33291	1.34469	1.38596		2066	1.68357	1.34681	1.3593	1.36654	1.40285
2067	3165.96	2739.9	768	1498.7		2067	-0.0649195	-0.0441484	-0.0357962	-0.000110626		2067	1.37192	1.307	1.32766	1.34054	1.37988		2067	1.68748	1.33979	1.35294	1.3613	1.39698
2068	3305.04	2826.9	768	1528.19		2068	-0.0671358	-0.0450354	-0.0345039	-5.62668e-05		2068	1.36693	1.29979	1.32246	1.33665	1.37522		2068	1.69149	1.33381	1.34778	1.35832	1.39276
2069	3447.11	2913.9	768	1557		2069	-0.0683632	-0.045332	-0.0342569	-0.00053215		2069	1.36076	1.2924	1.3157	1.32988	1.37028		2069	1.69403	1.32721	1.34211	1.35318	1.38691
2070	3592.18	3000.9	768	1585.17		2070	-0.0698481	-0.04387	-0.0331573	-0.000414848		2070	1.35644	1.28659	1.31198	1.3264	1.36494		2070	1.69606	1.32047	1.33783	1.34854	1.38128
2071	3740.26	3087.9	768	1612.7		2071	-0.0720596	-0.0446291	-0.032855	-0.00103951		2071	1.35183	1.27977	1.30675	1.3221	1.36058		2071	1.69984	1.31408	1.33291	1.34469	1.3765
2072	3891.33	3174.9	768	1639.63		2072	-0.0733376	-0.0442629	-0.0313797	-2.57492e-05		2072	1.34526	1.27192	1.29945	1.3169	1.35544		2072	1.7015	1.307	1.32766	1.34054	1.3719
2073	4045.4	3261.9	768	1665.96		2073	-0.0755806	-0.0444632	-0.0302744	0.000142097		2073	1.34079	1.26521	1.29492	1.31302	1.35007		2073	1.70369	1.29979	1.32246	1.33665	1.36707
2074	4202.47	3348.9	768	1691.71		2074	-0.0764475	-0.0450611	-0.0308809	0.00086689		2074	1.33454	1.25809	1.29049	1.3082	1.34446		2074	1.70558	1.2924	1.3157	1.32988	1.36163
2075	4362.51	3435.9	768	1716.89		2075	-0.078558	-0.044466	-0.0300398	-0.00021553		2075	1.33038	1.25182	1.28478	1.30453	1.33977		2075	1.70642	1.28659	1.31198	1.3264	1.35623
2076	4525.51	3522.9	768	1741.53		2076	-0.080164	-0.0450792	-0.0297327	-0.000440598		2076	1.32516	1.24499	1.28006	1.29944	1.33503		2076	1.70866	1.27977	1.30675	1.3221	1.35139
2077	4691.45	3609.9	768	1765.63		2077	-0.0822716	-0.045805	-0.0283556	0.000588417		2077	1.31858	1.23631	1.27358	1.29414	1.33041		2077	1.70736	1.27192	1.29945	1.3169	1.34585
2078	4860.3	3696.9	768	1789.22		2078	-0.0835991	-0.0458679	-0.02777	-0.000143051		2078	1.31356	1.22996	1.2692	1.29041	1.32558		2078	1.7102	1.26521	1.29492	1.31302	1.34064
2079	5032.06	3783.9	768	1812.31		2079	-0.0858803	-0.0440416	-0.0263319	-0.000142097		2079	1.3079	1.22202	1.26358	1.28544	1.32025		2079	1.70977	1.25809	1.29049	1.3082	1.33439
2080	5206.68	3870.9	768	1834.91		2080	-0.0862913	-0.045599	-0.0258436	-0.000789642		2080	1.30217	1.21588	1.25786	1.28141	1.31562		2080	1.7088	1.25182	1.28478	1.30453	1.32959
2081	5384.17	3957.9	768	1856.8		2081	-0.0882273	-0.0450993	-0.0257139	-0.000702858		2081	1.29662	1.20839	1.25146	1.27649	1.31076		2081	1.70885	1.24499	1.28006	1.29944	1.32445
2082	5564.51	4044.9	768	1877.74		2082	-0.0912123	-0.045002	-0.0244417	7.9155e-05		2082	1.29164	1.20043	1.24539	1.27074	1.30489		2082	1.70664	1.23631	1.27358	1.29414	1.31866
2083	5747.67	4131.9	768	1897.75		2083	-0.0924492	-0.0443602	-0.0231447	-0.000566483		2083	1.28661	1.19416	1.24045	1.26737	1.30055		2083	1.70764	1.22996	1.2692	1.29041	1.31299
2084	5933.65	4218.9	768	1916.86		2084	-0.0941591	-0.0443192	-0.022459	0.000368118		2084	1.28076	1.1866	1.23437	1.26265	1.29437		2084	1.70552	1.22202	1.26358	1.28544	1.30827
2085	6122.43	4305.9	768	1935.09		2085	-0.0952654	-0.0443144	-0.0207596	-1.14441e-05		2085	1.27538	1.18012	1.22924	1.25793	1.29014		2085	1.70191	1.21588	1.25786	1.28141	1.30216
2086	6314.01	4392.9	768	1952.46		2086	-0.0982904	-0.0451555	-0.0201283	5.72205e-06		2086	1.27057	1.17228	1.2236	1.25419	1.28418		2086	1.70041	1.20839	1.25146	1.27649	1.29662
2087	6508.35	4479.9	768	1968.99		2087	-0.0989256	-0.0462523	-0.0208998	-0.000608444		2087	1.26517	1.16625	1.21788	1.24868	1.27882		2087	1.69743	1.20043	1.24539	1.27074	1.29103
2088	6705.45	4566.9	768	1984.7		2088	-0.0999212	-0.0461597	-0.0192432	-0.0011158		2088	1.25942	1.1595	1.21349	1.24533	1.27502		2088	1.69552	1.19416	1.24045	1.26737	1.28549
2089	6905.3	4653.9	768	1999.62		2089	-0.101478	-0.0463905	-0.0181046	0.00028801		2089	1.25384	1.15236	1.20711	1.23942	1.26963		2089	1.69327	1.1866	1.23437	1.26265	1.28104
2090	7107.88	4740.9	768	2013.76		2090	-0.103212	-0.0461464	-0.0174503	-0.00049305		2090	1.24945	1.14624	1.20211	1.23524	1.26385		2090	1.68845	1.18012	1.22924	1.25793	1.27489
2091	7313.18	4827.9	768	2027.15		2091	-0.104682	-0.0469694	-0.0163765	-0.000477791		2091	1.24348	1.1388	1.19811	1.23139	1.25941		2091	1.68605	1.17228	1.2236	1.25419	1.27009
2092	7521.2	4914.9	768	2039.83		2092	-0.105491	-0.0472918	-0.0164938	-0.000915527		2092	1.23793	1.13244	1.19174	1.22699	1.25429		2092	1.68347	1.16625	1.21788	1.24868	1.26426
2093	7731.94	5001.9	768	2051.84		2093	-0.107104	-0.045927	-0.0140915	0.000187874		2093	1.2326	1.12549	1.18626	1.22358	1.24933		2093	1.679	1.1595	1.21349	1.24533	1.25961
2094	7945.4	5088.9	768	2063.2		2094	-0.105906	-0.0467291	-0.0144167	-0.000541687		2094	1.22447	1.11856	1.1802	1.21788	1.24323		2094	1.67586	1.15236	1.20711	1.23942	1.25329
2095	8161.58	5175.9	768	2073.7		2095	-0.107861	-0.0473461	-0.0142117	-0.000351906		2095	1.22054	1.11268	1.17513	1.21441	1.23995		2095	1.67146	1.14624	1.20211	1.23524	1.2491
2096	8380.48	5262.9	768	2083.13		2096	-0.110404	-0.0453672	-0.0120916	5.62668e-05		2096	1.21603	1.10563	1.16963	1.20949	1.23523		2096	1.66709	1.1388	1.19811	1.23139	1.24353
2097	8602.09	5349.9	768	2091.52		2097	-0.109535	-0.046196	-0.0109453	-0.00120831		2097	1.20844	1.09891	1.16308	1.20306	1.22818		2097	1.66119	1.13244	1.19174	1.22699	1.23673
2098	8826.42	5436.9	768	2098.91		2098	-0.112146	-0.0463352	-0.00901318	-0.00066185		2098	1.20389	1.09175	1.15792	1.19941	1.22462		2098	1.65763	1.12549	1.18626	1.22358	1.23193
2099	9053.47	5523.9	768	2105.32		2099	-0.111772	-0.0442715	-0.00658798	0.000572205		2099	1.19709	1.08532	1.15178	1.19365	1.21835		2099	1.65352	1.11856	1.1802	1.21788	1.22504
2100	9283.23	5610.9	768	2110.81		2100	-0.112415	-0.0454082	-0.00613117	-0.000239372		2100	1.19059	1.07818	1.1454	1.18853	1.21265		2100	1.6499	1.11268	1.17513	1.21441	1.2203
2101	9515.67	5697.9	768	2115.36		2101	-0.113381	-0.046402	-0.00654316	-0.000703812		2101	1.18399	1.07061	1.1389	1.18325	1.20802		2101	1.64432	1.10563	1.16963	1.20949	1.21533
2102	9750.75	5784.9	768	2118.97		2102	-0.113235	-0.0453625	-0.00538731	-7.9155e-05		2102	1.17678	1.06354	1.13315	1.17655	1.20217		2102	1.63922	1.09891	1.16308	1.20306	1.20837
2103	9988.41	5871.9	768	2121.62		2103	-0.114314	-0.0459747	-0.00447845	-0.000667572		2103	1.16972	1.05541	1.12602	1.17105	1.19716		2103	1.63547	1.09175	1.15792	1.19941	1.20322
2104	10228.6	5958.9	768	2123.29		2104	-0.11544	-0.0453176	-0.003438	-0.00113869		2104	1.16352	1.04808	1.11864	1.16423	1.19068		2104	1.63124	1.08532	1.15178	1.19365	1.19595
2105	10471.2	6045.9	768	2123.96		2105	-0.11746	-0.0451899	-0.0020647	-0.000365257		2105	1.15662	1.03916	1.11361	1.15747	1.18528		2105	1.62704	1.07818	1.1454	1.18853	1.19023
2106	10716.3	6132.9	768	2123.61		2106	-0.11813	-0.0450907	-0.000745773	0.000245094		2106	1.14818	1.03005	1.10491	1.15014	1.17959		2106	1.62347	1.07061	1.1389	1.18325	1.18424
2107	10963.7	6219.9	768	2122.22		2107	-0.119071	-0.0436296	-0.000224113	-0.00014019		2107	1.14155	1.02248	1.0992	1.14472	1.17339		2107	1.61825	1.06354	1.13315	1.17655	1.17664
2108	11213.5	6306.9	768	2119.78		2108	-0.121157	-0.0436993	0.00132751	-0.000409126		2108	1.13489	1.01373	1.09274	1.13668	1.16705		2108	1.6142	1.05541	1.12602	1.17105	1.16931
2109	11465.5	6393.9	768	2116.02		2109	-0.12224	-0.0448809	0.000704765	-0.00107002		2109	1.12845	1.00621	1.08597	1.13016	1.16045		2109	1.60995	1.04808	1.11864	1.16423	1.16245
2110	11719.6	6480.9	768	2110.66		2110	-0.122654	-0.0430117	0.000845909	-0.000879288		2110	1.12244	0.999783	1.07784	1.12489	1.15475		2110	1.60585	1.03916	1.11361	1.15747	1.15574
2111	11976	6567.9	768	2103.69		2111	-0.124269	-0.0432777	0.00195503	-0.000238419		2111	1.11548	0.991214	1.07026	1.11746	1.14731		2111	1.60283	1.03005	1.10491	1.15014	1.14795
2112	12234.4	6654.9	768	2095.09		2112	-0.124818	-0.042347	0.00316811	0.000741005		2112	1.10915	0.984329	1.06362	1.11021	1.14073		2112	1.59878	1.02248	1.0992	1.14472	1.14229
2113	12494.8	6741.9	768	2084.84		2113	-0.124925	-0.0421505	0.00179386	0.000997543		2113	1.10196	0.977039	1.05883	1.10506	1.13438		2113	1.59479	1.01373	1.09274	1.13668	1.13589
2114	12757.3	6828.9	768	2072.92		2114	-0.125705	-0.0424767	0.00171089	0.000522614		2114	1.09508	0.969379	1.05193	1.09833	1.12813		2114	1.59059	1.00621	1.08597	1.13016	1.12897
2115	13021.6	6915.9	768	2059.32		2115	-0.129031	-0.0445948	0.00245285	-0.000228882		2115	1.09094	0.961906	1.04632	1.09323	1.12202		2115	1.58754	0.999783	1.07784	1.12489	1.12221
2116	13287.9	7002.9	768	2044.02		2116	-0.129756	-0.0452271	0.00198174	-0.000394821		2116	1.08332	0.953561	1.03942	1.08508	1.11561		2116	1.58443	0.991214	1.07026	1.11746	1.11509
2117	13555.9	7089.9	768	2026.99		2117	-0.130094	-0.0455265	0.00106144	-0.000226974		2117	1.07661	0.946516	1.03207	1.0782	1.10941		2117	1.57987	0.984329	1.06362	1.11021	1.10892
2118	13825.7	7176.9	768	2008.22		2118	-0.131413	-0.0431347	0.00309658	0.000412941		2118	1.07071	0.939301	1.02702	1.07082	1.10427		2118	1.5756	0.977039	1.05883	1.10506	1.10238
2119	14097.3	7263.9	768	1987.69		2119	-0.132722	-0.0431547	0.00324917	-0.000198364		2119	1.06504	0.932321	1.02153	1.06483	1.09833		2119	1.57276	0.969379	1.05193	1.09833	1.09489
2120	14370.4	7350.9	768	1965.38		2120	-0.13282	-0.0446157	0.00229454	-0.00250816		2120	1.05882	0.926001	1.01561	1.05898	1.09393		2120	1.56993	0.961906	1.04632	1.09323	1.08843

## Sheet: Fig3
variable	tonne-years	degree-years	variable	tonne-years	degree-years	variable	tonne-years	degree-years	variable	tonne-years	degree-years
permanent1	0	0	permanent2	0	0	temporary2050	0	0.000968933	temporary2037	0	0
permanent1	1.47945	0.000123024	permanent2	1.47945	0.000123024	temporary2050	1.47945	0.00228214	temporary2037	1.47945	0.000123024
permanent1	5.95891	0.000440598	permanent2	5.95891	0.000440598	temporary2050	5.95891	0.00209141	temporary2037	5.95891	0.000440598
permanent1	13.4384	0.000851631	permanent2	13.4384	0.000851631	temporary2050	13.4384	0.00237656	temporary2037	13.4384	0.000851631
permanent1	23.9178	0.00400257	permanent2	23.9178	0.00400257	temporary2050	23.9178	0.00462627	temporary2037	23.9178	0.00400257
permanent1	37.3973	0.00724602	permanent2	37.3973	0.00724602	temporary2050	37.3973	0.00700283	temporary2037	37.3973	0.00724602
permanent1	53.8767	0.0115795	permanent2	53.8767	0.0115795	temporary2050	53.8767	0.010191	temporary2037	53.8767	0.0115795
permanent1	73.3562	0.0173588	permanent2	73.3562	0.0173588	temporary2050	73.3562	0.0155468	temporary2037	73.3562	0.0173588
permanent1	95.8356	0.0235367	permanent2	95.8356	0.0235367	temporary2050	95.8356	0.0218153	temporary2037	95.8356	0.0235367
permanent1	121.315	0.0297565	permanent2	121.315	0.0297565	temporary2050	121.315	0.0292463	temporary2037	121.315	0.0297565
permanent1	149.795	0.0395079	permanent2	149.795	0.0395079	temporary2050	149.795	0.0393171	temporary2037	149.795	0.0395079
permanent1	181.274	0.0509424	permanent2	181.274	0.0509424	temporary2050	181.274	0.0508232	temporary2037	181.274	0.0509424
permanent1	215.753	0.0643654	permanent2	215.753	0.0643654	temporary2050	215.753	0.0634537	temporary2037	215.753	0.0643654
permanent1	253.233	0.0781031	permanent2	253.233	0.0781031	temporary2050	253.233	0.0762539	temporary2037	253.233	0.0781031
permanent1	293.712	0.0935516	permanent2	293.712	0.0935516	temporary2050	293.712	0.0905466	temporary2037	293.712	0.0935516
permanent1	337.192	0.110544	permanent2	337.192	0.110544	temporary2050	337.192	0.107706	temporary2037	337.192	0.110544
permanent1	383.671	0.127521	permanent2	383.671	0.127521	temporary2050	383.671	0.1237	temporary2037	383.671	0.127521
permanent1	433.151	0.146726	permanent2	433.151	0.146726	temporary2050	433.151	0.141487	temporary2037	430.192	0.146585
permanent1	485.63	0.169421	permanent2	485.63	0.169421	temporary2050	485.63	0.162416	temporary2037	473.712	0.167542
permanent1	541.11	0.19223	permanent2	541.11	0.19223	temporary2050	541.11	0.183633	temporary2037	514.233	0.186652
permanent1	599.589	0.217149	permanent2	599.589	0.217149	temporary2050	599.589	0.207561	temporary2037	551.753	0.205647
permanent1	661.069	0.242268	permanent2	661.069	0.242268	temporary2050	661.069	0.232701	temporary2037	586.274	0.223524
permanent1	725.548	0.269453	permanent2	725.548	0.269453	temporary2050	725.548	0.259432	temporary2037	617.795	0.241306
permanent1	793.027	0.29763	permanent2	793.027	0.29763	temporary2050	793.027	0.287147	temporary2037	646.315	0.257388
permanent1	863.507	0.325702	permanent2	863.507	0.325702	temporary2050	863.507	0.314751	temporary2037	671.836	0.270796
permanent1	936.986	0.356998	permanent2	936.986	0.356998	temporary2050	936.986	0.343928	temporary2037	694.356	0.284424
permanent1	1013.45	0.390286	permanent2	1013.47	0.390337	temporary2050	1013.47	0.375978	temporary2037	713.877	0.297546
permanent1	1092.89	0.424914	permanent2	1092.95	0.424873	temporary2050	1092.95	0.409513	temporary2037	730.397	0.310122
permanent1	1175.26	0.463266	permanent2	1175.42	0.463536	temporary2050	1175.42	0.445581	temporary2037	743.918	0.322303
permanent1	1260.54	0.503674	permanent2	1260.9	0.504246	temporary2050	1260.9	0.483703	temporary2037	754.438	0.332742
permanent1	1348.73	0.545023	permanent2	1347.9	0.544899	temporary2050	1347.05	0.522704	temporary2037	761.959	0.341497
permanent1	1439.85	0.588435	permanent2	1434.9	0.587497	temporary2050	1431.46	0.563635	temporary2037	766.48	0.349115
permanent1	1533.94	0.632514	permanent2	1521.9	0.630476	temporary2050	1514.18	0.604218	temporary2037	768	0.355963
permanent1	1631.01	0.678596	permanent2	1608.9	0.674535	temporary2050	1595.22	0.645641	temporary2037	768	0.361575
permanent1	1731.08	0.726187	permanent2	1695.9	0.718821	temporary2050	1674.61	0.686392	temporary2037	768	0.36595
permanent1	1834.16	0.773846	permanent2	1782.9	0.761935	temporary2050	1752.38	0.725627	temporary2037	768	0.368257
permanent1	1940.23	0.825214	permanent2	1869.9	0.807259	temporary2050	1828.56	0.765571	temporary2037	768	0.370484
permanent1	2049.3	0.877154	permanent2	1956.9	0.851745	temporary2050	1903.16	0.804976	temporary2037	768	0.37264
permanent1	2161.38	0.929716	permanent2	2043.9	0.895714	temporary2050	1976.22	0.843255	temporary2037	768	0.373574
permanent1	2276.45	0.985153	permanent2	2130.9	0.940399	temporary2050	2047.77	0.880294	temporary2037	768	0.37432
permanent1	2394.52	1.04159	permanent2	2217.9	0.984343	temporary2050	2117.8	0.916999	temporary2037	768	0.374714
permanent1	2515.6	1.09889	permanent2	2304.9	1.02849	temporary2050	2186.31	0.952795	temporary2037	768	0.374825
permanent1	2639.67	1.1579	permanent2	2391.9	1.07353	temporary2050	2253.3	0.987299	temporary2037	768	0.374881
permanent1	2766.74	1.21813	permanent2	2478.9	1.11886	temporary2050	2318.75	1.02156	temporary2037	768	0.375413
permanent1	2896.82	1.27936	permanent2	2565.9	1.16273	temporary2050	2382.66	1.05471	temporary2037	768	0.375828
permanent1	3029.89	1.34282	permanent2	2652.9	1.20736	temporary2050	2445.01	1.08757	temporary2037	768	0.376867
permanent1	3165.96	1.40774	permanent2	2739.9	1.25162	temporary2050	2505.79	1.11895	temporary2037	768	0.376893
permanent1	3305.04	1.47487	permanent2	2826.9	1.29608	temporary2050	2565.01	1.14922	temporary2037	768	0.376751
permanent1	3447.11	1.54323	permanent2	2913.9	1.34114	temporary2050	2622.64	1.1801	temporary2037	768	0.375884
permanent1	3592.18	1.61308	permanent2	3000.9	1.38561	temporary2050	2678.68	1.21014	temporary2037	768	0.3761
permanent1	3740.26	1.68514	permanent2	3087.9	1.43069	temporary2050	2733.12	1.23988	temporary2037	768	0.37654
permanent1	3891.33	1.75848	permanent2	3174.9	1.47649	temporary2050	2785.93	1.26823	temporary2037	768	0.375952
permanent1	4045.4	1.83406	permanent2	3261.9	1.52236	temporary2050	2837.09	1.296	temporary2037	768	0.376095
permanent1	4202.47	1.91051	permanent2	3348.9	1.5664	temporary2050	2886.6	1.32233	temporary2037	768	0.376237
permanent1	4362.51	1.98907	permanent2	3435.9	1.612	temporary2050	2934.41	1.34818	temporary2037	768	0.377027
permanent1	4525.51	2.06923	permanent2	3522.9	1.6571	temporary2050	2980.52	1.37389	temporary2037	768	0.377729
permanent1	4691.45	2.1515	permanent2	3609.9	1.7021	temporary2050	3024.91	1.39833	temporary2037	768	0.37765
permanent1	4860.3	2.2351	permanent2	3696.9	1.74646	temporary2050	3067.55	1.42148	temporary2037	768	0.378217
permanent1	5032.06	2.32098	permanent2	3783.9	1.79078	temporary2050	3108.43	1.44394	temporary2037	768	0.377849
permanent1	5206.68	2.40727	permanent2	3870.9	1.8351	temporary2050	3147.52	1.4647	temporary2037	768	0.37786
permanent1	5384.17	2.4955	permanent2	3957.9	1.88025	temporary2050	3184.81	1.48482	temporary2037	768	0.377854
permanent1	5564.51	2.58671	permanent2	4044.9	1.92651	temporary2050	3220.28	1.50572	temporary2037	768	0.378463
permanent1	5747.67	2.67916	permanent2	4131.9	1.97267	temporary2050	3253.93	1.52497	temporary2037	768	0.379579
permanent1	5933.65	2.77332	permanent2	4218.9	2.01906	temporary2050	3285.72	1.54307	temporary2037	768	0.379291
permanent1	6122.43	2.86859	permanent2	4305.9	2.0652	temporary2050	3315.66	1.56052	temporary2037	768	0.379784
permanent1	6314.01	2.96688	permanent2	4392.9	2.11217	temporary2050	3343.73	1.5769	temporary2037	768	0.380261
permanent1	6508.35	3.0658	permanent2	4479.9	2.15946	temporary2050	3369.9	1.59339	temporary2037	768	0.381177
permanent1	6705.45	3.16572	permanent2	4566.9	2.20539	temporary2050	3394.17	1.60748	temporary2037	768	0.380989
permanent1	6905.3	3.2672	permanent2	4653.9	2.25212	temporary2050	3416.53	1.6219	temporary2037	768	0.381531
permanent1	7107.88	3.37041	permanent2	4740.9	2.29947	temporary2050	3436.95	1.63611	temporary2037	768	0.381883
permanent1	7313.18	3.47509	permanent2	4827.9	2.34483	temporary2050	3455.44	1.6482	temporary2037	768	0.381826
permanent1	7521.2	3.58059	permanent2	4914.9	2.39103	temporary2050	3471.98	1.65915	temporary2037	768	0.383035
permanent1	7731.94	3.68769	permanent2	5001.9	2.43736	temporary2050	3486.58	1.66816	temporary2037	768	0.383697
permanent1	7945.4	3.7936	permanent2	5088.9	2.48164	temporary2050	3499.24	1.67475	temporary2037	768	0.383124
permanent1	8161.58	3.90146	permanent2	5175.9	2.52704	temporary2050	3509.96	1.68088	temporary2037	768	0.383364
permanent1	8380.48	4.01186	permanent2	5262.9	2.57345	temporary2050	3518.73	1.68742	temporary2037	768	0.384068
permanent1	8602.09	4.1214	permanent2	5349.9	2.61881	temporary2050	3525.56	1.69281	temporary2037	768	0.384147
permanent1	8826.42	4.23354	permanent2	5436.9	2.66478	temporary2050	3530.45	1.69729	temporary2037	768	0.384814
permanent1	9053.47	4.34531	permanent2	5523.9	2.7101	temporary2050	3533.38	1.70073	temporary2037	768	0.385953
permanent1	9283.23	4.45773	permanent2	5610.9	2.75529	temporary2050	3534.37	1.70279	temporary2037	768	0.386318
permanent1	9515.67	4.57111	permanent2	5697.9	2.80038	temporary2050	3534.37	1.70354	temporary2037	768	0.386073

## Sheet: Fig4
	temporary2050			temporary2035
year	actual avoided warming	128:1 equivalency ratio	31:1 equivalency ratio	actual avoided warming	128:1 equivalency ratio	31:1 equivalency ratio
2020.5	0	0	0	0	0	0
2021.5	0.000724932	5.66353e-06	2.33849e-05	0.000606576	4.73887e-06	1.9567e-05
2022.5	0.00219493	2.28114e-05	9.41892e-05	0.00183658	1.90871e-05	7.88113e-05
2023.5	0.00366493	5.14437e-05	0.000212413	0.00306658	4.30448e-05	0.000177733
2024.5	0.00513493	9.15604e-05	0.000378056	0.00429658	7.66118e-05	0.000316332
2025.5	0.00660493	0.000143161	0.000591118	0.00552658	0.000119788	0.000494609
2026.5	0.00807493	0.000206247	0.0008516	0.00675658	0.000172574	0.000712563
2027.5	0.00954493	0.000280817	0.0011595	0.00798658	0.000234969	0.000970195
2028.5	0.0110149	0.000366871	0.00151482	0.00921658	0.000306974	0.0012675
2029.5	0.0124849	0.000464409	0.00191756	0.0104466	0.000388587	0.00160449
2030.5	0.0139549	0.000573432	0.00236772	0.0116766	0.000479811	0.00198115
2031.5	0.0154249	0.00069394	0.0028653	0.0129066	0.000580643	0.00239749
2032.5	0.0168949	0.000825931	0.0034103	0.0141366	0.000691085	0.00285351
2033.5	0.0183649	0.000969407	0.00400271	0.0153666	0.000811137	0.00334921
2034.5	0.0198349	0.00112437	0.00464255	0.0165966	0.000940797	0.00388458
2035.5	0.0213049	0.00129081	0.00532981	0.0178266	0.00108007	0.00445963
2036.5	0.0227749	0.00146874	0.00606448	0.0190566	0.00122895	0.00507436
2037.5	0.0242449	0.00165816	0.00684658	0.0190734	0.00137796	0.00568963
2038.5	0.0257149	0.00185905	0.00767609	0.0178434	0.00151736	0.00626523
2039.5	0.0271849	0.00207144	0.00855302	0.0166134	0.00164715	0.00680115
2040.5	0.0286549	0.0022953	0.00947738	0.0153834	0.00176734	0.00729738
2041.5	0.0301249	0.00253065	0.0104491	0.0141534	0.00187791	0.00775395
2042.5	0.0315949	0.00277749	0.0114683	0.0129234	0.00197887	0.00817083
2043.5	0.0330649	0.00303581	0.012535	0.0116934	0.00207023	0.00854804
2044.5	0.0345349	0.00330561	0.013649	0.0104634	0.00215197	0.00888557
2045.5	0.0360049	0.0035869	0.0148104	0.00923342	0.00222411	0.00918342
2046.5	0.0374749	0.00387967	0.0160193	0.00800342	0.00228664	0.0094416
2047.5	0.0389449	0.00418393	0.0172756	0.00677343	0.00233955	0.00966009
2048.5	0.0404149	0.00449967	0.0185793	0.00554343	0.00238286	0.00983891
2049.5	0.0418849	0.0048269	0.0199304	0.00431343	0.00241656	0.00997806
2050.5	0.0422097	0.00515666	0.021292	0.00308343	0.00244065	0.0100775
2051.5	0.0413638	0.00547982	0.0226263	0.00185343	0.00245513	0.0101373
2052.5	0.0405307	0.00579646	0.0239338	0.000623425	0.00246	0.0101574
2053.5	0.0397103	0.0061067	0.0252148	3.58423e-10	0.00246	0.0101574
2054.5	0.0389026	0.00641063	0.0264697	3.58423e-10	0.00246	0.0101574
2055.5	0.0381077	0.00670834	0.027699	3.58423e-10	0.00246	0.0101574
2056.5	0.0373256	0.00699995	0.028903	3.58423e-10	0.00246	0.0101574
2057.5	0.0365562	0.00728555	0.0300823	3.58423e-10	0.00246	0.0101574
2058.5	0.0357996	0.00756523	0.0312371	3.58423e-10	0.00246	0.0101574
2059.5	0.0350558	0.0078391	0.0323679	3.58423e-10	0.00246	0.0101574
2060.5	0.0343162	0.0081072	0.0334749	3.58423e-10	0.00246	0.0101574
2061.5	0.0335722	0.00836948	0.0345579	3.58423e-10	0.00246	0.0101574
2062.5	0.0328237	0.00862592	0.0356167	3.58423e-10	0.00246	0.0101574
2063.5	0.0320708	0.00887647	0.0366512	3.58423e-10	0.00246	0.0101574
2064.5	0.0313135	0.00912111	0.0376613	3.58423e-10	0.00246	0.0101574
2065.5	0.0305517	0.00935979	0.0386469	3.58423e-10	0.00246	0.0101574
2066.5	0.0297855	0.00959249	0.0396077	3.58423e-10	0.00246	0.0101574
2067.5	0.0290149	0.00981917	0.0405437	3.58423e-10	0.00246	0.0101574
2068.5	0.0282398	0.0100398	0.0414546	3.58423e-10	0.00246	0.0101574
2069.5	0.0274603	0.0102543	0.0423405	3.58423e-10	0.00246	0.0101574
2070.5	0.0266738	0.0104627	0.0432009	3.58423e-10	0.00246	0.0101574
2071.5	0.0258774	0.0106649	0.0440357	3.58423e-10	0.00246	0.0101574
2072.5	0.0250713	0.0108608	0.0448444	3.58423e-10	0.00246	0.0101574
2073.5	0.0242554	0.0110502	0.0456268	3.58423e-10	0.00246	0.0101574
2074.5	0.0234298	0.0112333	0.0463826	3.58423e-10	0.00246	0.0101574
2075.5	0.0225944	0.0114098	0.0471115	3.58423e-10	0.00246	0.0101574
2076.5	0.0217492	0.0115797	0.0478131	3.58423e-10	0.00246	0.0101574
2077.5	0.0208942	0.011743	0.0484871	3.58423e-10	0.00246	0.0101574
2078.5	0.0200295	0.0118994	0.0491332	3.58423e-10	0.00246	0.0101574
2079.5	0.019155	0.0120491	0.0497511	3.58423e-10	0.00246	0.0101574
2080.5	0.0182721	0.0121918	0.0503405	3.58423e-10	0.00246	0.0101574
2081.5	0.0173821	0.0123276	0.0509012	3.58423e-10	0.00246	0.0101574
2082.5	0.0164851	0.0124564	0.051433	3.58423e-10	0.00246	0.0101574
2083.5	0.0155809	0.0125782	0.0519356	3.58423e-10	0.00246	0.0101574
2084.5	0.0146697	0.0126928	0.0524088	3.58423e-10	0.00246	0.0101574
2085.5	0.0137515	0.0128002	0.0528524	3.58423e-10	0.00246	0.0101574
2086.5	0.0128261	0.0129004	0.0532662	3.58423e-10	0.00246	0.0101574
2087.5	0.0118937	0.0129933	0.0536498	3.58423e-10	0.00246	0.0101574
2088.5	0.0109542	0.0130789	0.0540032	3.58423e-10	0.00246	0.0101574
2089.5	0.0100077	0.0131571	0.054326	3.58423e-10	0.00246	0.0101574
2090.5	0.00905733	0.0132278	0.0546182	3.58423e-10	0.00246	0.0101574
2091.5	0.00810653	0.0132912	0.0548797	3.58423e-10	0.00246	0.0101574
2092.5	0.00715527	0.0133471	0.0551105	3.58423e-10	0.00246	0.0101574
2093.5	0.00620356	0.0133955	0.0553106	3.58423e-10	0.00246	0.0101574
2094.5	0.00525141	0.0134366	0.05548	3.58423e-10	0.00246	0.0101574
2095.5	0.0042988	0.0134702	0.0556187	3.58423e-10	0.00246	0.0101574
2096.5	0.00334574	0.0134963	0.0557266	3.58423e-10	0.00246	0.0101574
2097.5	0.00239223	0.013515	0.0558038	3.58423e-10	0.00246	0.0101574
2098.5	0.00143827	0.0135262	0.0558502	3.58423e-10	0.00246	0.0101574
2099.5	0.00048386	0.01353	0.0558658	3.58423e-10	0.00246	0.0101574
